# Supplementary material for: Ginsenoside Rg5 Targets PRDX1 to Disrupt Redox Homeostasis and Induce Mitochondria-Dependent Apoptosis in Human Hepatocellular Carcinoma HepG2 Cells
Source: Molecules. 2026 Feb 5;31(3):557. doi: 10.3390/molecules31030557 (PMC12899158; doi:10.3390/molecules31030557)
Supplement: Supplementary file 1 [file molecules-31-00557-s001.zip]

Archive with 1 entries (1 files):
- molecules-4116293-supplementary.pdf
